# Supplementary material for: Factors associated with pulmonary tuberculosis in LTBI individuals screened from close contacts: a retrospective case–control study
Source: Front Public Health. 2026 Jul 2;14:1804659. doi: 10.3389/fpubh.2026.1804659 (PMC13372897; doi:10.3389/fpubh.2026.1804659)
Supplement: Supplementary file 1 [file Table_1.XLSX]

## Sheet: Guidance
Assessing adherence of prediction model reports to the TRIPOD guideline
This document provides guidance for extracting the relevant information and calculating summary scores to determine adherence of primary prediction model reports to the TRIPOD (Transparent Reporting of studies on prediction models for Individual Prognosis Or Diagnosis) reporting guideline (issued in January 2015; www.tripod-statement.org). To be able to compare TRIPOD adherence evaluations, e.g. …
Extracting the data
This TRIPOD adherence assessment form consists of two parts. Part A is to extract general information from a publication about the development and/or validation of a diagnostic or prognostic prediction model, or about the assessment of the incremental value of one or more predictors on top of an existing prediction model. Part B lists all 22 main items of the original TRIPOD reporting guideline, …
For part B, four sheets are available in which information can be entered: one for reports about the development of a prediction model [D], one for reports on external validation of a prediction model [V], one for reports on the incremental value of predictor(s) to an existing prediction model [IV], and one for reports on the development plus external validation of the same model [DV]. If a repor…
The adherence elements are formulated as statements, for which there are four potential answer options: yes (Y), no (N), referenced (R), and not applicable (NA). For some elements it may be acceptable if authors in their report specifically reference to another publication (i.e. explicitly mention that the information of that adherence element is described somewhere else). This is denoted by the …
Calculating adherence to TRIPOD
After answering all adherence elements of a particular TRIPOD item, adherence of that TRIPOD item is automatically calculated. Furthermore, a report’s overall TRIPOD adherence score is calculated by dividing the sum of the adhered TRIPOD items by the total number of applicable TRIPOD items for that report. If one reviews multiple prediction model studies on their adherence to TRIPOD, overall adhe…

## Sheet: A. General information
Study ID				etc.
First author
Publication year
Title
Journal
Diagnostic or prognostic? Choose from drop down menu
Type of prediction model study Choose from drop down menu
If more than one type of prediction model study: same or different model/scores? Choose from drop down menu
Comments

## Sheet: B-1. Development (D)
	Y=yes; N=no; R=referenced; NA=not applicable	[Study ID]	[Study ID]	[Study ID]	Etc…		Number of studies in which this TRIPOD item was applicable	Number of studies that adhered to this TRIPOD item	OVERALL adherence per TRIPOD item
Title and abstract
1	Identify the study as developing and/or validating a multivariable prediction model, the target population, and the outcome to be predicted.	0	0	0			3	0	0
i	The words developing/development, validation/validating, incremental/added value (or synonyms) are reported in the title
ii	The words prediction, risk prediction, prediction model, risk models, prognostic models, prognostic indices, risk scores (or synonyms) are reported in the title
iii	The target population is reported in the title
iv	The outcome to be predicted is reported in the title
2	Provide a summary of objectives, study design, setting, participants, sample size, predictors, outcome, statistical analysis, results, and conclusions.	0	0	0			3	0	0
i	The objectives are reported in the abstract
ii	Sources of data are reported in the abstract E.g. Prospective cohort, registry data, RCT data.
iii	The setting is reported in the abstract E.g. Primary care, secondary care, general population, adult care, or paediatric care. The setting should be reported for both the development and validation datasets, if applicable.
iv	A general definition of the study participants is reported in the abstract E.g. patients with suspicion of certain disease, patients with a specific disease, or general eligibility criteria.
v	The overall sample size is reported in the abstract
vi	The number of events (or % outcome together with overall sample size) is reported in the abstract If a continuous outcome was studied, score Not applicable (NA).
vii	Predictors included in the final model are reported in the abstract. For validation studies of well-known models, at least the name/acronym of the validated model is reported Broad descriptions are sufficient, e.g. ‘all information from patient history and physical examination’. Check in the main text whether all predictors of the final model are indeed reported in the abstract.
viii	The outcome is reported in the abstract
ix	Statistical methods are described in the abstract For model development, at least the type of statistical model should be reported. For validation studies a quote like “model’s discrimination and calibration was assessed” is considered adequate. If done, methods of updating should be reported.
x	Results for model discrimination are reported in the abstract This should be reported separately for development and validation if a study includes both development and validation.
xi	Results for model calibration are reported in the abstract This should be reported separately for development and validation if a study includes both development and validation.
xii	Conclusions are reported in the abstract In publications addressing both model development and validation, there is no need for separate conclusions for both; one conclusion is sufficient.
3a	Explain the medical context (including whether diagnostic or prognostic) and rationale for developing or validating the multivariable prediction model, including references to existing models.	0	0	0			3	0	0
i	The background and rationale are presented
ii	Reference to existing models is included (or stated that there are no existing models)
3b	Specify the objectives, including whether the study describes the development or validation of the model or both.	0	0	0			3	0	0
i	It is stated whether the study describes development and/or validation and/or incremental (added) value
Methods
4a	Describe the study design or source of data (e.g., randomized trial, cohort, or registry data), separately for the development and validation data sets, if applicable.	0	0	0			3	0	0
i	The study design/source of data is described E.g. Prospectively designed, existing cohort, existing RCT, registry/medical records, case control, case series. This needs to be explicitly reported; reference to this information in another article alone is insufficient.
4b	Specify the key study dates, including start of accrual; end of accrual; and, if applicable, end of follow-up.	0	0	0			3	0	0
i	The starting date of accrual is reported
ii	The end date of accrual is reported
iii	The length of follow-up and prediction horizon/time frame are reported, if applicable E.g. “Patients were followed from baseline for 10 years“ and “10-year prediction of…”; notably for prognostic studies with long term follow-up. If this is not applicable for an article (i.e. diagnostic study or no follow-up), then score Not applicable (NA).
5a	Specify key elements of the study setting (e.g., primary care, secondary care, general population) including number and location of centres.	0	0	0			3	0	0
i	The study setting is reported (e.g. primary care, secondary care, general population) E.g.: ‘surgery for endometrial cancer patients’ is considered to be enough information about the study setting.
ii	The number of centres involved is reported If the number is not reported explicitly, but can be concluded from the name of the centre/centres, or if clearly a single centre study, score Yes.
iii	The geographical location (at least country) of centres involved is reported If no geographical location is specified, but the location can be concluded from the name of the centre(s), score Yes.
5b	Describe eligibility criteria for participants.	0	0	0			3	0	0
i	In-/exclusion criteria are stated These should explicitly be stated. Reasons for exclusion only described in a patient flow is not sufficient.
5c	Give details of treatments received, if relevant. (i.e. notably for prognostic studies with long term follow-up)	0	0	0			3	0	0
i	Details of any treatments received are described This item is notably for prognostic modelling studies and is about treatment at baseline or during follow-up. The ‘if relevant’ judgment of treatment requires clinical knowledge and interpretation. If you are certain that treatment was not relevant, e.g. in some diagnostic model studies, score Not applicable.
6a	Clearly define the outcome that is predicted by the prediction model, including how and when assessed.	0	0	0			3	0	0
i	The outcome definition is clearly presented This should be reported separately for development and validation if a publication includes both.
ii	It is described how outcome was assessed (including all elements of any composite, for example CVD [e.g. MI, HF, stroke]).
iii	It is described when the outcome was assessed (time point(s) since T0)
6b	Report any actions to blind assessment of the outcome to be predicted.	0	0	0			3	0	0
i	Actions to blind assessment of outcome to be predicted are reported If it is clearly a non-issue (e.g. all-cause mortality or an outcome not requiring interpretation), score Yes. In all other instances, an explicit mention is expected.
7a	Clearly define all predictors used in developing or validating the multivariable prediction model, including how and when they were measured.	0	0	0			3	0	0
i	All predictors are reported For development, “all predictors” refers to all predictors that potentially could have been included in the ‘final’ model (including those considered in any univariable analyses). For validation, “all predictors” means the predictors in the model being evaluated.
ii	Predictor definitions are clearly presented
iii	It is clearly described how the predictors were measured
iv	It is clearly described when the predictors were measured
7b	Report any actions to blind assessment of predictors for the outcome and other predictors.	0	0	0			3	0	0
i	It is clearly described whether predictor assessments were blinded for outcome For predictors for which it is clearly a non-issue (e.g. automatic blood pressure measurement, age, sex) and for instances where the predictors were clearly assessed before outcome assessment, score Yes. For all other predictors an explicit mention is expected.
ii	It is clearly described whether predictor assessments were blinded for the other predictors
8	Explain how the study size was arrived at.	0	0	0			3	0	0
i	It is explained how the study size was arrived at Is there any mention of sample size, e.g. whether this was done on statistical grounds or practical/logistical grounds (e.g. an existing study cohort or data set of a RCT was used)?
9	Describe how missing data were handled (e.g., complete-case analysis, single imputation, multiple imputation) with details of any imputation method.	0	0	0			3	0	0
i	The method for handling missing data (predictors and outcome) is mentioned E.g. Complete case (explicit mention that individuals with missing values have been excluded), single imputation, multiple imputation, mean/median imputation. If there is no missing data, there should be an explicit mention that there is no missing data for all predictors and outcome. If so, score Yes. If it is unclear whe…
ii	If missing data were imputed, details of the software used are given When under 9i explicit mentioning of no missing data, complete case analysis or no imputation applied, score Not applicable.
iii	If missing data were imputed, a description of which variables were included in the imputation procedure is given When under 9i explicit mentioning of no missing data, complete case analysis or no imputation applied, score Not applicable.
iv	If multiple imputation was used, the number of imputations is reported When under 9i explicit mentioning of no missing data, complete case analysis or no imputation applied, score Not applicable.
10a	Describe how predictors were handled in the analyses.	0	0	0			3	0	0
i	For continuous predictors it is described whether they were modelled as linear, nonlinear (type of transformation specified) or categorized A general statement is sufficient, no need to describe this for each predictor separately. If no continuous predictors were reported, score Not applicable.
ii	For categorical or categorized predictors, the cut-points were reported If no categorical or categorized predictors were reported, score Not applicable.
iii	For categorized predictors the method to choose the cut-points was clearly described If no categorized predictors, score Not applicable.
10b	Specify type of model, all model-building procedures (including any predictor selection), and method for internal validation.	0	0	0			3	0	0
i	The type of statistical model is reported E.g. Logistic, Cox, other regression model (e.g. Weibull, ordinal), other statistical modelling (e.g. neural network)
ii	The approach used for predictor selection before modelling is described ‘Before modelling’ means before any univariable or multivariable analysis of predictor-outcome associations. If no predictor selection before modelling is done, score Not applicable. If it is unclear whether predictor selection before modelling is done, score No. If it is clear there was predictor selection before modelling b…
iii	The approach used for predictor selection during modelling is described E.g. Univariable analysis, stepwise selection, bootstrap, Lasso. ‘During modelling’ includes both univariable or multivariable analysis of predictor-outcome associations. If no predictor selection during modelling is done (so-called full model approach), score Not applicable. If it is unclear whether predictor selection durin…
iv	Testing of interaction terms is described If it is explicitly mentioned that interaction terms were not addressed in the prediction model, score Yes. If interaction terms were included in the prediction model, but the testing is not described, score No.
v	Testing of the proportionality of hazards in survival models is described If no proportional hazard model is used, score Not applicable.
vi	Internal validation is reported E.g. Bootstrapping, cross validation, split sample. If the use of internal validation is clearly a non-issue (e.g. in case of very large data sets), score Yes. For all other situations an explicit mention is expected.
10c	For validation, describe how the predictions were calculated.	Not applicable	Not applicable	Not applicable
10d	Specify all measures used to assess model performance and, if relevant, to compare multiple models. These should be described in methods section of the paper (item 16 addresses the reporting of the results for model performance).	0	0	0			3	0	0
i	Measures for model discrimination are described E.g. C-index / area under the ROC curve.
ii	Measures for model calibration are described E.g. calibration plot, calibration slope or intercept, calibration table, Hosmer Lemeshow test, O/E ratio.
iii	Other performance measures are described E.g. R2, Brier score, predictive values, sensitivity, specificity, AUC difference, decision curve analysis, net reclassification improvement, integrated discrimination improvement, AIC.
10e	Describe any model updating (e.g., recalibration) arising from the validation, if done.	Not applicable	Not applicable	Not applicable
11	Provide details on how risk groups were created, if done. If risk groups were not created, score this item as Yes.	0	0	0			3	0	0
i	If risk groups were created, risk group boundaries (risk thresholds) are specified Score this item separately for development and validation if a study includes both development and validation. If risk groups were not created, score this item as not applicable.
12	For validation, identify any differences from the development data in setting, eligibility criteria, outcome and predictors.	Not applicable	Not applicable	Not applicable
Results
13a	Describe the flow of participants through the study, including the number of participants with and without the outcome and, if applicable, a summary of the follow-up time. A diagram may be helpful.	0	0	0			3	0	0
i	The flow of participants is reported
ii	The number of participants with and without the outcome are reported If outcomes are continuous, score Not applicable.
iii	A summary of follow-up time is presented This notably applies to prognosis studies and diagnostic studies with follow-up as diagnostic outcome. If this is not applicable for an article (i.e. diagnostic study or no follow-up), then score Not applicable.
13b	Describe the characteristics of the participants (basic demographics, clinical features, available predictors), including the number of participants with missing data for predictors and outcome.	0	0	0			3	0	0
i	Basic demographics are reported
ii	Summary information is provided for all predictors included in the final developed/validated model
iii	The number of participants with missing data for predictors is reported
iv	The number of participants with missing data for the outcome is reported
13c	For validation, show a comparison with the development data of the distribution of important variables (demographics, predictors and outcome).	Not applicable	Not applicable	Not applicable
14a	Specify the number of participants and outcome events in each analysis.	0	0	0			3	0	0
i	The number of participants in each analysis (e.g. in the analysis of each model if more than one model is developed) is specified
ii	The number of outcome events in each analysis is specified (e.g. in the analysis of each model if more than one model is developed) If outcomes are continuous, score Not applicable.
14b	If done, report the unadjusted association between each candidate predictor and outcome.	0	0	0			3	0	0
i	The unadjusted associations between each predictor and outcome are reported If any univariable analysis is mentioned in the methods but not in the results, score No. If nothing on univariable analysis (in methods or results) is reported, score this item as Not applicable.
15a	Present the full prediction model to allow predictions for individuals (i.e., all regression coefficients, and model intercept or baseline survival at a given time point).	0	0	0			3	0	0
i	The regression coefficient (or a derivative such as hazard ratio, odds ratio, risk ratio) for each predictor in the model is reported
ii	The intercept or the cumulative baseline hazard (or baseline survival) for at least one time point is reported
15b	Explain how to use the prediction model.	0	0	0			3	0	0
i	An explanation (e.g. a simplified scoring rule, chart, nomogram of the model, reference to online calculator, or worked example) is provided to explain how to use the model for individualised predictions.
16	Report performance measures (with confidence intervals) for the prediction model. These should be described in results section of the paper (item 10 addresses the reporting of the methods for model performance).	0	0	0			3	0	0
i	A discrimination measure is presented E.g. C-index / area under the ROC curve.
ii	The confidence interval (or standard error) of the discrimination measure is presented
iii	Measures for model calibration are described E.g. calibration plot, calibration slope or intercept, calibration table, Hosmer Lemeshow test, O/E ratio.
iv	Other model performance measures are presented E.g. R2, Brier score, predictive values, sensitivity, specificity, AUC difference, decision curve analysis, net reclassification improvement, integrated discrimination improvement, AIC.
17	If done, report the results from any model updating (i.e., model specification, model performance, recalibration). If updating was not done, score this TRIPOD item as ‘Not applicable’.	Not applicable	Not applicable	Not applicable
Discussion
18	Discuss any limitations of the study (such as nonrepresentative sample, few events per predictor, missing data).	0	0	0			3	0	0
i	Limitations of the study are discussed Stating any limitation is sufficient.
19a	For validation, discuss the results with reference to performance in the development data, and any other validation data.	Not applicable	Not applicable	Not applicable
19b	Give an overall interpretation of the results considering objectives, limitations, results from similar studies and other relevant evidence.	0	0	0			3	0	0
i	An overall interpretation of the results is given
20	Discuss the potential clinical use of the model and implications for future research.	0	0	0			3	0	0
i	The potential clinical use is discussed E.g. an explicit description of the context in which the prediction model is to be used (e.g. to identify high risk groups to help direct treatment, or to triage patients for referral to subsequent care).
ii	Implications for future research are discussed E.g. a description of what the next stage of investigation of the prediction model should be, such as ”We suggest further external validation”.
Other information
21	Provide information about the availability of supplementary resources, such as study protocol, web calculator, and data sets.
i	Information about supplementary resources is provided						0	0	#DIV/0!
22	Give the source of funding and the role of the funders for the present study.	0	0	0			3	0	0
i	The source of funding is reported or there is explicit mention that there was no external funding involved
ii	The role of funders is reported or there is explicit mention that there was no external funding
	Number of applicable TRIPOD items	30	30	30
	Number of TRIPOD items adhered	0	0	0
	OVERALL adherence to TRIPOD	0	0	0

## Sheet: B-2. External validation (V)
	Y=yes; N=no; R=referenced; NA=not applicable	[Study ID]	[Study ID]	[Study ID]	Etc…		Number of studies in which this TRIPOD item was applicable	Number of studies that adhered to this TRIPOD item	OVERALL adherence per TRIPOD item
Title and abstract
1	Identify the study as developing and/or validating a multivariable prediction model, the target population, and the outcome to be predicted.	0	0	0			3	0	0
i	The words developing/development, validation/validating, incremental/added value (or synonyms) are reported in the title
ii	The words prediction, risk prediction, prediction model, risk models, prognostic models, prognostic indices, risk scores (or synonyms) are reported in the title
iii	The target population is reported in the title
iv	The outcome to be predicted is reported in the title
2	Provide a summary of objectives, study design, setting, participants, sample size, predictors, outcome, statistical analysis, results, and conclusions.	0	0	0			3	0	0
i	The objectives are reported in the abstract
ii	Sources of data are reported in the abstract E.g. Prospective cohort, registry data, RCT data.
iii	The setting is reported in the abstract E.g. Primary care, secondary care, general population, adult care, or paediatric care. The setting should be reported for both the development and validation datasets, if applicable.
iv	A general definition of the study participants is reported in the abstract E.g. patients with suspicion of certain disease, patients with a specific disease, or general eligibility criteria.
v	The overall sample size is reported in the abstract
vi	The number of events (or % outcome together with overall sample size) is reported in the abstract If a continuous outcome was studied, score Not applicable (NA).
vii	Predictors included in the final model are reported in the abstract. For validation studies of well-known models, at least the name/acronym of the validated model is reported Broad descriptions are sufficient, e.g. ‘all information from patient history and physical examination’. Check in the main text whether all predictors of the final model are indeed reported in the abstract.
viii	The outcome is reported in the abstract
ix	Statistical methods are described in the abstract For model development, at least the type of statistical model should be reported. For validation studies a quote like “model’s discrimination and calibration was assessed” is considered adequate. If done, methods of updating should be reported.
x	Results for model discrimination are reported in the abstract This should be reported separately for development and validation if a study includes both development and validation.
xi	Results for model calibration are reported in the abstract This should be reported separately for development and validation if a study includes both development and validation.
xii	Conclusions are reported in the abstract In publications addressing both model development and validation, there is no need for separate conclusions for both; one conclusion is sufficient.
3a	Explain the medical context (including whether diagnostic or prognostic) and rationale for developing or validating the multivariable prediction model, including references to existing models.	0	0	0			3	0	0
i	The background and rationale are presented
ii	Reference to existing models is included (or stated that there are no existing models)
3b	Specify the objectives, including whether the study describes the development or validation of the model or both.	0	0	0			3	0	0
i	It is stated whether the study describes development and/or validation and/or incremental (added) value
Methods
4a	Describe the study design or source of data (e.g., randomized trial, cohort, or registry data), separately for the development and validation data sets, if applicable.	0	0	0			3	0	0
i	The study design/source of data is described E.g. Prospectively designed, existing cohort, existing RCT, registry/medical records, case control, case series. This needs to be explicitly reported; reference to this information in another article alone is insufficient.
4b	Specify the key study dates, including start of accrual; end of accrual; and, if applicable, end of follow-up.	0	0	0			3	0	0
i	The starting date of accrual is reported
ii	The end date of accrual is reported
iii	The length of follow-up and prediction horizon/time frame are reported, if applicable E.g. “Patients were followed from baseline for 10 years“ and “10-year prediction of…”; notably for prognostic studies with long term follow-up. If this is not applicable for an article (i.e. diagnostic study or no follow-up), then score Not applicable (NA).
5a	Specify key elements of the study setting (e.g., primary care, secondary care, general population) including number and location of centres.	0	0	0			3	0	0
i	The study setting is reported (e.g. primary care, secondary care, general population) E.g.: ‘surgery for endometrial cancer patients’ is considered to be enough information about the study setting.
ii	The number of centres involved is reported If the number is not reported explicitly, but can be concluded from the name of the centre/centres, or if clearly a single centre study, score Yes.
iii	The geographical location (at least country) of centres involved is reported If no geographical location is specified, but the location can be concluded from the name of the centre(s), score Yes.
5b	Describe eligibility criteria for participants.	0	0	0			3	0	0
i	In-/exclusion criteria are stated These should explicitly be stated. Reasons for exclusion only described in a patient flow is not sufficient.
5c	Give details of treatments received, if relevant. (i.e. notably for prognostic studies with long term follow-up)	0	0	0			3	0	0
i	Details of any treatments received are described This item is notably for prognostic modelling studies and is about treatment at baseline or during follow-up. The ‘if relevant’ judgment of treatment requires clinical knowledge and interpretation. If you are certain that treatment was not relevant, e.g. in some diagnostic model studies, score Not applicable.
6a	Clearly define the outcome that is predicted by the prediction model, including how and when assessed.	0	0	0			3	0	0
i	The outcome definition is clearly presented This should be reported separately for development and validation if a publication includes both.
ii	It is described how outcome was assessed (including all elements of any composite, for example CVD [e.g. MI, HF, stroke]).
iii	It is described when the outcome was assessed (time point(s) since T0)
6b	Report any actions to blind assessment of the outcome to be predicted.	0	0	0			3	0	0
i	Actions to blind assessment of outcome to be predicted are reported If it is clearly a non-issue (e.g. all-cause mortality or an outcome not requiring interpretation), score Yes. In all other instances, an explicit mention is expected.
7a	Clearly define all predictors used in developing or validating the multivariable prediction model, including how and when they were measured.	0	0	0			3	0	0
i	All predictors are reported For development, “all predictors” refers to all predictors that potentially could have been included in the ‘final’ model (including those considered in any univariable analyses). For validation, “all predictors” means the predictors in the model being evaluated.
ii	Predictor definitions are clearly presented
iii	It is clearly described how the predictors were measured
iv	It is clearly described when the predictors were measured
7b	Report any actions to blind assessment of predictors for the outcome and other predictors.	0	0	0			3	0	0
i	It is clearly described whether predictor assessments were blinded for outcome For predictors for which it is clearly a non-issue (e.g. automatic blood pressure measurement, age, sex) and for instances where the predictors were clearly assessed before outcome assessment, score Yes. For all other predictors an explicit mention is expected.
ii	It is clearly described whether predictor assessments were blinded for the other predictors
8	Explain how the study size was arrived at.	0	0	0			3	0	0
i	It is explained how the study size was arrived at Is there any mention of sample size, e.g. whether this was done on statistical grounds or practical/logistical grounds (e.g. an existing study cohort or data set of a RCT was used)?
9	Describe how missing data were handled (e.g., complete-case analysis, single imputation, multiple imputation) with details of any imputation method.	0	0	0			3	0	0
i	The method for handling missing data (predictors and outcome) is mentioned E.g. Complete case (explicit mention that individuals with missing values have been excluded), single imputation, multiple imputation, mean/median imputation. If there is no missing data, there should be an explicit mention that there is no missing data for all predictors and outcome. If so, score Yes. If it is unclear whe…
ii	If missing data were imputed, details of the software used are given When under 9i explicit mentioning of no missing data, complete case analysis or no imputation applied, score Not applicable.
iii	If missing data were imputed, a description of which variables were included in the imputation procedure is given When under 9i explicit mentioning of no missing data, complete case analysis or no imputation applied, score Not applicable.
iv	If multiple imputation was used, the number of imputations is reported When under 9i explicit mentioning of no missing data, complete case analysis or no imputation applied, score Not applicable.
10a	Describe how predictors were handled in the analyses.	Not applicable	Not applicable	Not applicable
10b	Specify type of model, all model-building procedures (including any predictor selection), and method for internal validation.	Not applicable	Not applicable	Not applicable
10c	For validation, describe how the predictions were calculated.	0	0	0			3	0	0
i.	It is described how predictions for individuals (in the validation set) were obtained from the model being validated E.g. Using the original reported model coefficients with or without the intercept, and/or using updated or refitted model coefficients, or using a nomogram, spreadsheet or web calculator.
10d	Specify all measures used to assess model performance and, if relevant, to compare multiple models. These should be described in methods section of the paper (item 16 addresses the reporting of the results for model performance).	0	0	0			3	0	0
i	Measures for model discrimination are described E.g. C-index / area under the ROC curve.
ii	Measures for model calibration are described E.g. calibration plot, calibration slope or intercept, calibration table, Hosmer Lemeshow test, O/E ratio.
iii	Other performance measures are described E.g. R2, Brier score, predictive values, sensitivity, specificity, AUC difference, decision curve analysis, net reclassification improvement, integrated discrimination improvement, AIC.
10e	Describe any model updating (e.g., recalibration) arising from the validation, if done.	0	0	0			3	0	0
i	A description of model-updating is given E.g. Intercept recalibration, regression coefficient recalibration, refitting the whole model, adding a new predictor If updating was done, it should be clear which updating method was applied to score Yes. If it is not explicitly mentioned that updating was applied in the study, score this item as ‘Not applicable’.
11	Provide details on how risk groups were created, if done. If risk groups were not created, score this item as Yes.	0	0	0			3	0	0
i	If risk groups were created, risk group boundaries (risk thresholds) are specified Score this item separately for development and validation if a study includes both development and validation. If risk groups were not created, score this item as not applicable.
12	For validation, identify any differences from the development data in setting, eligibility criteria, outcome and predictors.	0	0	0			3	0	0
i	Differences or similarities in definitions with the development study are described Mentioning of any differences in all four (setting, eligibility criteria, predictors and outcome) is required to score Yes. If it is explicitly mentioned that there were no differences in setting, eligibility criteria, predictors and outcomes, score Yes.
Results
13a	Describe the flow of participants through the study, including the number of participants with and without the outcome and, if applicable, a summary of the follow-up time. A diagram may be helpful.	0	0	0			3	0	0
i	The flow of participants is reported
ii	The number of participants with and without the outcome are reported If outcomes are continuous, score Not applicable.
iii	A summary of follow-up time is presented This notably applies to prognosis studies and diagnostic studies with follow-up as diagnostic outcome. If this is not applicable for an article (i.e. diagnostic study or no follow-up), then score Not applicable.
13b	Describe the characteristics of the participants (basic demographics, clinical features, available predictors), including the number of participants with missing data for predictors and outcome.	0	0	0			3	0	0
i	Basic demographics are reported
ii	Summary information is provided for all predictors included in the final developed/validated model
iii	The number of participants with missing data for predictors is reported
iv	The number of participants with missing data for the outcome is reported
13c	For validation, show a comparison with the development data of the distribution of important variables (demographics, predictors and outcome).	0	0	0			3	0	0
i	Demographic characteristics (at least age and gender) of the validation study participants are reported along with those of the original development study
ii	Distributions of predictors in the model of the validation study participants are reported along with those of the original development study
iii	Outcomes of the validation study participants are reported along with those of the original development study
14a	Specify the number of participants and outcome events in each analysis.	Not applicable	Not applicable	Not applicable
14b	If done, report the unadjusted association between each candidate predictor and outcome.	Not applicable	Not applicable	Not applicable
15a	Present the full prediction model to allow predictions for individuals (i.e., all regression coefficients, and model intercept or baseline survival at a given time point).	Not applicable	Not applicable	Not applicable
15b	Explain how to use the prediction model.	Not applicable	Not applicable	Not applicable
16	Report performance measures (with confidence intervals) for the prediction model. These should be described in results section of the paper (item 10 addresses the reporting of the methods for model performance).	0	0	0			3	0	0
i	A discrimination measure is presented E.g. C-index / area under the ROC curve.
ii	The confidence interval (or standard error) of the discrimination measure is presented
iii	Measures for model calibration are described E.g. calibration plot, calibration slope or intercept, calibration table, Hosmer Lemeshow test, O/E ratio.
iv	Other model performance measures are presented E.g. R2, Brier score, predictive values, sensitivity, specificity, AUC difference, decision curve analysis, net reclassification improvement, integrated discrimination improvement, AIC.
17	If done, report the results from any model updating (i.e., model specification, model performance, recalibration).	0	0	0			3	0	0
0	Model updating was done If "No", then it is not necessary to answer 17i-17v.
i	The updated regression coefficients for each predictor in the model are reported If model updating was described as ‘not needed’, score Yes.
ii	The updated intercept or cumulative baseline hazard or baseline survival (for at least one time point) is reported If model updating was described as ‘not needed’, score Yes.
iii	The discrimination of the updated model is reported
iv	The confidence interval (or standard error) of the discrimination measure of the updated model is reported
v	The calibration of the updated model is reported
Discussion
18	Discuss any limitations of the study (such as nonrepresentative sample, few events per predictor, missing data).	0	0	0			3	0	0
i	Limitations of the study are discussed Stating any limitation is sufficient.
19a	For validation, discuss the results with reference to performance in the development data, and any other validation data.	0	0	0			3	0	0
i	Comparison of results to reported performance in development studies and/or other validation studies is given
19b	Give an overall interpretation of the results considering objectives, limitations, results from similar studies and other relevant evidence.	0	0	0			3	0	0
i	An overall interpretation of the results is given
20	Discuss the potential clinical use of the model and implications for future research.	0	0	0			3	0	0
i	The potential clinical use is discussed E.g. an explicit description of the context in which the prediction model is to be used (e.g. to identify high risk groups to help direct treatment, or to triage patients for referral to subsequent care).
ii	Implications for future research are discussed E.g. a description of what the next stage of investigation of the prediction model should be, such as ”We suggest further external validation”.
Other information
21	Provide information about the availability of supplementary resources, such as study protocol, web calculator, and data sets.
i	Information about supplementary resources is provided						0	0	#DIV/0!
22	Give the source of funding and the role of the funders for the present study.	0	0	0			3	0	0
i	The source of funding is reported or there is explicit mention that there was no external funding involved
ii	The role of funders is reported or there is explicit mention that there was no external funding
	Number of applicable TRIPOD items	30	30	30
	Number of TRIPOD items adhered	0	0	0
	OVERALL adherence to TRIPOD	0	0	0

## Sheet: B-3. Incremental value (IV)
	Y=yes; N=no; R=referenced; NA=not applicable	[Study ID]	[Study ID]	[Study ID]	Etc…		Number of studies in which this TRIPOD item was applicable	Number of studies that adhered to this TRIPOD item	OVERALL adherence per TRIPOD item
Title and abstract
1	Identify the study as developing and/or validating a multivariable prediction model, the target population, and the outcome to be predicted.	0	0	0			3	0	0
i	The words developing/development, validation/validating, incremental/added value (or synonyms) are reported in the title
ii	The words prediction, risk prediction, prediction model, risk models, prognostic models, prognostic indices, risk scores (or synonyms) are reported in the title
iii	The target population is reported in the title
iv	The outcome to be predicted is reported in the title
2	Provide a summary of objectives, study design, setting, participants, sample size, predictors, outcome, statistical analysis, results, and conclusions.	0	0	0			3	0	0
i	The objectives are reported in the abstract
ii	Sources of data are reported in the abstract E.g. Prospective cohort, registry data, RCT data.
iii	The setting is reported in the abstract E.g. Primary care, secondary care, general population, adult care, or paediatric care. The setting should be reported for both the development and validation datasets, if applicable.
iv	A general definition of the study participants is reported in the abstract E.g. patients with suspicion of certain disease, patients with a specific disease, or general eligibility criteria.
v	The overall sample size is reported in the abstract
vi	The number of events (or % outcome together with overall sample size) is reported in the abstract If a continuous outcome was studied, score Not applicable (NA).
vii	Predictors included in the final model are reported in the abstract. For validation studies of well-known models, at least the name/acronym of the validated model is reported Broad descriptions are sufficient, e.g. ‘all information from patient history and physical examination’. Check in the main text whether all predictors of the final model are indeed reported in the abstract.
viii	The outcome is reported in the abstract
ix	Statistical methods are described in the abstract For model development, at least the type of statistical model should be reported. For validation studies a quote like “model’s discrimination and calibration was assessed” is considered adequate. If done, methods of updating should be reported.
x	Results for model discrimination are reported in the abstract This should be reported separately for development and validation if a study includes both development and validation.
xi	Results for model calibration are reported in the abstract This should be reported separately for development and validation if a study includes both development and validation.
xii	Conclusions are reported in the abstract In publications addressing both model development and validation, there is no need for separate conclusions for both; one conclusion is sufficient.
3a	Explain the medical context (including whether diagnostic or prognostic) and rationale for developing or validating the multivariable prediction model, including references to existing models.	0	0	0			3	0	0
i	The background and rationale are presented
ii	Reference to existing models is included (or stated that there are no existing models)
3b	Specify the objectives, including whether the study describes the development or validation of the model or both.	0	0	0			3	0	0
i	It is stated whether the study describes development and/or validation and/or incremental (added) value
Methods
4a	Describe the study design or source of data (e.g., randomized trial, cohort, or registry data), separately for the development and validation data sets, if applicable.	0	0	0			3	0	0
i	The study design/source of data is described E.g. Prospectively designed, existing cohort, existing RCT, registry/medical records, case control, case series. This needs to be explicitly reported; reference to this information in another article alone is insufficient.
4b	Specify the key study dates, including start of accrual; end of accrual; and, if applicable, end of follow-up.	0	0	0			3	0	0
i	The starting date of accrual is reported
ii	The end date of accrual is reported
iii	The length of follow-up and prediction horizon/time frame are reported, if applicable E.g. “Patients were followed from baseline for 10 years“ and “10-year prediction of…”; notably for prognostic studies with long term follow-up. If this is not applicable for an article (i.e. diagnostic study or no follow-up), then score Not applicable (NA).
5a	Specify key elements of the study setting (e.g., primary care, secondary care, general population) including number and location of centres.	0	0	0			3	0	0
i	The study setting is reported (e.g. primary care, secondary care, general population) E.g.: ‘surgery for endometrial cancer patients’ is considered to be enough information about the study setting.
ii	The number of centres involved is reported If the number is not reported explicitly, but can be concluded from the name of the centre/centres, or if clearly a single centre study, score Yes.
iii	The geographical location (at least country) of centres involved is reported If no geographical location is specified, but the location can be concluded from the name of the centre(s), score Yes.
5b	Describe eligibility criteria for participants.	0	0	0			3	0	0
i	In-/exclusion criteria are stated These should explicitly be stated. Reasons for exclusion only described in a patient flow is not sufficient.
5c	Give details of treatments received, if relevant. (i.e. notably for prognostic studies with long term follow-up)	0	0	0			3	0	0
i	Details of any treatments received are described This item is notably for prognostic modelling studies and is about treatment at baseline or during follow-up. The ‘if relevant’ judgment of treatment requires clinical knowledge and interpretation. If you are certain that treatment was not relevant, e.g. in some diagnostic model studies, score Not applicable.
6a	Clearly define the outcome that is predicted by the prediction model, including how and when assessed.	0	0	0			3	0	0
i	The outcome definition is clearly presented This should be reported separately for development and validation if a publication includes both.
ii	It is described how outcome was assessed (including all elements of any composite, for example CVD [e.g. MI, HF, stroke]).
iii	It is described when the outcome was assessed (time point(s) since T0)
6b	Report any actions to blind assessment of the outcome to be predicted.	0	0	0			3	0	0
i	Actions to blind assessment of outcome to be predicted are reported If it is clearly a non-issue (e.g. all-cause mortality or an outcome not requiring interpretation), score Yes. In all other instances, an explicit mention is expected.
7a	Clearly define all predictors used in developing or validating the multivariable prediction model, including how and when they were measured.	0	0	0			3	0	0
i	All predictors are reported For development, “all predictors” refers to all predictors that potentially could have been included in the ‘final’ model (including those considered in any univariable analyses). For validation, “all predictors” means the predictors in the model being evaluated.
ii	Predictor definitions are clearly presented
iii	It is clearly described how the predictors were measured
iv	It is clearly described when the predictors were measured
7b	Report any actions to blind assessment of predictors for the outcome and other predictors.	0	0	0			3	0	0
i	It is clearly described whether predictor assessments were blinded for outcome For predictors for which it is clearly a non-issue (e.g. automatic blood pressure measurement, age, sex) and for instances where the predictors were clearly assessed before outcome assessment, score Yes. For all other predictors an explicit mention is expected.
ii	It is clearly described whether predictor assessments were blinded for the other predictors
8	Explain how the study size was arrived at.	0	0	0			3	0	0
i	It is explained how the study size was arrived at Is there any mention of sample size, e.g. whether this was done on statistical grounds or practical/logistical grounds (e.g. an existing study cohort or data set of a RCT was used)?
9	Describe how missing data were handled (e.g., complete-case analysis, single imputation, multiple imputation) with details of any imputation method.	0	0	0			3	0	0
i	The method for handling missing data (predictors and outcome) is mentioned E.g. Complete case (explicit mention that individuals with missing values have been excluded), single imputation, multiple imputation, mean/median imputation. If there is no missing data, there should be an explicit mention that there is no missing data for all predictors and outcome. If so, score Yes. If it is unclear whe…
ii	If missing data were imputed, details of the software used are given When under 9i explicit mentioning of no missing data, complete case analysis or no imputation applied, score Not applicable.
iii	If missing data were imputed, a description of which variables were included in the imputation procedure is given When under 9i explicit mentioning of no missing data, complete case analysis or no imputation applied, score Not applicable.
iv	If multiple imputation was used, the number of imputations is reported When under 9i explicit mentioning of no missing data, complete case analysis or no imputation applied, score Not applicable.
10a	Describe how predictors were handled in the analyses.	0	0	0			3	0	0
i	For continuous predictors it is described whether they were modelled as linear, nonlinear (type of transformation specified) or categorized A general statement is sufficient, no need to describe this for each predictor separately. If no continuous predictors were reported, score Not applicable.
ii	For categorical or categorized predictors, the cut-points were reported If no categorical or categorized predictors were reported, score Not applicable.
iii	For categorized predictors the method to choose the cut-points was clearly described If no categorized predictors, score Not applicable.
10b	Specify type of model, all model-building procedures (including any predictor selection), and method for internal validation.	0	0	0			3	0	0
i	The type of statistical model is reported E.g. Logistic, Cox, other regression model (e.g. Weibull, ordinal), other statistical modelling (e.g. neural network)
ii	The approach used for predictor selection before modelling is described ‘Before modelling’ means before any univariable or multivariable analysis of predictor-outcome associations. If no predictor selection before modelling is done, score Not applicable. If it is unclear whether predictor selection before modelling is done, score No. If it is clear there was predictor selection before modelling b…
iii	The approach used for predictor selection during modelling is described E.g. Univariable analysis, stepwise selection, bootstrap, Lasso. ‘During modelling’ includes both univariable or multivariable analysis of predictor-outcome associations. If no predictor selection during modelling is done (so-called full model approach), score Not applicable. If it is unclear whether predictor selection durin…
iv	Testing of interaction terms is described If it is explicitly mentioned that interaction terms were not addressed in the prediction model, score Yes. If interaction terms were included in the prediction model, but the testing is not described, score No.
v	Testing of the proportionality of hazards in survival models is described If no proportional hazard model is used, score Not applicable.
vi	Internal validation is reported E.g. Bootstrapping, cross validation, split sample. If the use of internal validation is clearly a non-issue (e.g. in case of very large data sets), score Yes. For all other situations an explicit mention is expected.
10c	For validation, describe how the predictions were calculated.	0	0	0			3	0	0
i.	It is described how predictions for individuals (in the validation set) were obtained from the model being validated E.g. Using the original reported model coefficients with or without the intercept, and/or using updated or refitted model coefficients, or using a nomogram, spreadsheet or web calculator.
10d	Specify all measures used to assess model performance and, if relevant, to compare multiple models. These should be described in methods section of the paper (item 16 addresses the reporting of the results for model performance).	0	0	0			3	0	0
i	Measures for model discrimination are described E.g. C-index / area under the ROC curve.
ii	Measures for model calibration are described E.g. calibration plot, calibration slope or intercept, calibration table, Hosmer Lemeshow test, O/E ratio.
iii	Other performance measures are described E.g. R2, Brier score, predictive values, sensitivity, specificity, AUC difference, decision curve analysis, net reclassification improvement, integrated discrimination improvement, AIC.
10e	Describe any model updating (e.g., recalibration) arising from the validation, if done.	0	0	0			3	0	0
i	A description of model-updating is given E.g. Intercept recalibration, regression coefficient recalibration, refitting the whole model, adding a new predictor If updating was done, it should be clear which updating method was applied to score Yes. If it is not explicitly mentioned that updating was applied in the study, score this item as ‘Not applicable’.
11	Provide details on how risk groups were created, if done. If risk groups were not created, score this item as Yes.	0	0	0			3	0	0
i	If risk groups were created, risk group boundaries (risk thresholds) are specified Score this item separately for development and validation if a study includes both development and validation. If risk groups were not created, score this item as not applicable.
12	For validation, identify any differences from the development data in setting, eligibility criteria, outcome and predictors.	0	0	0			3	0	0
i	Differences or similarities in definitions with the development study are described Mentioning of any differences in all four (setting, eligibility criteria, predictors and outcome) is required to score Yes. If it is explicitly mentioned that there were no differences in setting, eligibility criteria, predictors and outcomes, score Yes. For incremental value reports, in case additional predictors…
Results
13a	Describe the flow of participants through the study, including the number of participants with and without the outcome and, if applicable, a summary of the follow-up time. A diagram may be helpful.	0	0	0			3	0	0
i	The flow of participants is reported
ii	The number of participants with and without the outcome are reported If outcomes are continuous, score Not applicable.
iii	A summary of follow-up time is presented This notably applies to prognosis studies and diagnostic studies with follow-up as diagnostic outcome. If this is not applicable for an article (i.e. diagnostic study or no follow-up), then score Not applicable.
13b	Describe the characteristics of the participants (basic demographics, clinical features, available predictors), including the number of participants with missing data for predictors and outcome.	0	0	0			3	0	0
i	Basic demographics are reported
ii	Summary information is provided for all predictors included in the final developed/validated model
iii	The number of participants with missing data for predictors is reported
iv	The number of participants with missing data for the outcome is reported
13c	For validation, show a comparison with the development data of the distribution of important variables (demographics, predictors and outcome).	0	0	0			3	0	0
i	Demographic characteristics (at least age and gender) of the validation study participants are reported along with those of the original development study For incremental value reports, in case additional predictors are not added to a previously developed prediction model but rather added to conventional predictors in a newly fitted model, score Not applicable.
ii	Distributions of predictors in the model of the validation study participants are reported along with those of the original development study For incremental value reports, in case additional predictors are not added to a previously developed prediction model but rather added to conventional predictors in a newly fitted model, score Not applicable.
iii	Outcomes of the validation study participants are reported along with those of the original development study For incremental value reports, in case additional predictors are not added to a previously developed prediction model but rather added to conventional predictors in a newly fitted model, score Not applicable.
14a	Specify the number of participants and outcome events in each analysis.	0	0	0			3	0	0
i	The number of participants in each analysis (e.g. in the analysis of each model if more than one model is developed) is specified
ii	The number of outcome events in each analysis is specified (e.g. in the analysis of each model if more than one model is developed) If outcomes are continuous, score Not applicable.
14b	If done, report the unadjusted association between each candidate predictor and outcome.	0	0	0			3	0	0
i	The unadjusted associations between each predictor and outcome are reported If any univariable analysis is mentioned in the methods but not in the results, score No. If nothing on univariable analysis (in methods or results) is reported, score this item as Not applicable.
15a	Present the full prediction model to allow predictions for individuals (i.e., all regression coefficients, and model intercept or baseline survival at a given time point).	0	0	0			3	0	0
i	The regression coefficient (or a derivative such as hazard ratio, odds ratio, risk ratio) for each predictor in the model is reported
ii	The intercept or the cumulative baseline hazard (or baseline survival) for at least one time point is reported
15b	Explain how to use the prediction model.	0	0	0			3	0	0
i	An explanation (e.g. a simplified scoring rule, chart, nomogram of the model, reference to online calculator, or worked example) is provided to explain how to use the model for individualised predictions.
16	Report performance measures (with confidence intervals) for the prediction model. These should be described in results section of the paper (item 10 addresses the reporting of the methods for model performance).	0	0	0			3	0	0
i	A discrimination measure is presented E.g. C-index / area under the ROC curve.
ii	The confidence interval (or standard error) of the discrimination measure is presented
iii	Measures for model calibration are described E.g. calibration plot, calibration slope or intercept, calibration table, Hosmer Lemeshow test, O/E ratio.
iv	Other model performance measures are presented E.g. R2, Brier score, predictive values, sensitivity, specificity, AUC difference, decision curve analysis, net reclassification improvement, integrated discrimination improvement, AIC.
17	If done, report the results from any model updating (i.e., model specification, model performance, recalibration). If updating was not done, score this TRIPOD item as ‘Not applicable’.	Not applicable	Not applicable	Not applicable
Discussion
18	Discuss any limitations of the study (such as nonrepresentative sample, few events per predictor, missing data).	0	0	0			3	0	0
i	Limitations of the study are discussed Stating any limitation is sufficient.
19a	For validation, discuss the results with reference to performance in the development data, and any other validation data.	0	0	0			3	0	0
i	Comparison of results to reported performance in development studies and/or other validation studies is given
19b	Give an overall interpretation of the results considering objectives, limitations, results from similar studies and other relevant evidence.	0	0	0			3	0	0
i	An overall interpretation of the results is given
20	Discuss the potential clinical use of the model and implications for future research.	0	0	0			3	0	0
i	The potential clinical use is discussed E.g. an explicit description of the context in which the prediction model is to be used (e.g. to identify high risk groups to help direct treatment, or to triage patients for referral to subsequent care).
ii	Implications for future research are discussed E.g. a description of what the next stage of investigation of the prediction model should be, such as ”We suggest further external validation”.
Other information
21	Provide information about the availability of supplementary resources, such as study protocol, web calculator, and data sets.
i	Information about supplementary resources is provided						0	0	#DIV/0!
22	Give the source of funding and the role of the funders for the present study.	0	0	0			3	0	0
i	The source of funding is reported or there is explicit mention that there was no external funding involved
ii	The role of funders is reported or there is explicit mention that there was no external funding
	Number of applicable TRIPOD items	35	35	35
	Number of TRIPOD items adhered	0	0	0
	OVERALL adherence to TRIPOD	0	0	0

## Sheet: B-4. D&V of same model (D+V) 
				1804659			[Study ID]			[Study ID]			Etc…					Number of studies in which this TRIPOD item was applicable	Number of studies that adhered to this TRIPOD item	OVERALL adherence per TRIPOD item
		Y=yes; N=no; R=referenced; NA=not applicable	Y=yes; N=no; R=referenced; NA=not applicable	Development [D]	External validation [V]	Combined Development & External validation [D+V]	Development [D]	External validation [V]	Combined Development & External validation [D+V]	Development [D]	External validation [V]	Combined Development & External validation [D+V]
Title and abstract	标题和摘要
1	1	Identify the study as developing and/or validating a multivariable prediction model, the target population, and the outcome to be predicted.	识别研究为开发和/或验证多变量预测模型，目标人群以及要预测的结果。			0			0			0						3	0	0
i	i	The words developing/development, validation/validating, incremental/added value (or synonyms) are reported in the title	标题中报告了开发/发展、验证/验证、增量/附加值（或同义词）这些词。	N	N	N			N			N
ii	二	The words prediction, risk prediction, prediction model, risk models, prognostic models, prognostic indices, risk scores (or synonyms) are reported in the title	标题中报告了预测、风险预测、预测模型、风险模型、预后模型、预后指数、风险评分（或同义词）这些词。	N	N	N			N			N
iii	三	The target population is reported in the title	标题中报告了目标人群。	Y	Y	Y			N			N
iv	四	The outcome to be predicted is reported in the title	标题中报告了要预测的结果。	Y	Y	Y			N			N
2	2	Provide a summary of objectives, study design, setting, participants, sample size, predictors, outcome, statistical analysis, results, and conclusions.	提供研究目标、研究设计、设置、参与者、样本量、预测因素、结果、统计分析、结果和结论的摘要。			1			0			0						3	1	0.333333
i	一	The objectives are reported in the abstract	摘要中报告了研究目标。	Y	Y	Y			N			N
ii	二	Sources of data are reported in the abstract E.g. Prospective cohort, registry data, RCT data.	摘要中报告了数据来源。例如：前瞻性队列、登记数据、随机对照试验数据。	Y	Y	Y			N			N
iii	三	The setting is reported in the abstract E.g. Primary care, secondary care, general population, adult care, or paediatric care. The setting should be reported for both the development and validation datasets, if applicable.	摘要中报告了研究设置。例如：初级保健、二级保健、一般人群、成人护理或儿科护理。如果适用，应报告开发和验证数据集的设置。	Y	Y	Y			N			N
iv	四	A general definition of the study participants is reported in the abstract E.g. patients with suspicion of certain disease, patients with a specific disease, or general eligibility criteria.	摘要中报告了研究参与者的通用定义。例如：对某些疾病有怀疑的患者、患有特定疾病的患者或一般的资格标准。	Y	Y	Y			N			N
v	五	The overall sample size is reported in the abstract	摘要中报告了总体样本量。	Y	Y	Y			N			N
vi	六	The number of events (or % outcome together with overall sample size) is reported in the abstract If a continuous outcome was studied, score Not applicable (NA).	摘要中报告了事件数量（或与总体样本量一起的%结果）。如果研究的是连续结果，则评分为不适用（NA）。	Y	Y	Y			N			N
vii	七	Predictors included in the final model are reported in the abstract. For validation studies of well-known models, at least the name/acronym of the validated model is reported Broad descriptions are sufficient, e.g. ‘all information from patient history and physical examination’. Check in the main text whether all predictors of the final model are indeed reported in the abstract.	最终模型中包含的预测因子在摘要中报告。对于知名模型的验证研究，至少报告了被验证模型的名称/缩写。广泛的描述是足够的，例如‘来自患者病史和体格检查的所有信息’。检查主文中是否确实报告了最终模型的所有预测因子。	Y	Y	Y			N			N
viii	八	The outcome is reported in the abstract	结果在摘要中报告	Y	Y	Y			N			N
ix	九	Statistical methods are described in the abstract For model development, at least the type of statistical model should be reported. For validation studies a quote like “model’s discrimination and calibration was assessed” is considered adequate. If done, methods of updating should be reported.	摘要中描述了统计方法。对于模型开发，至少应报告统计模型的类型。对于验证研究，像“模型的区分度和校准被评估”这样的引用被认为是足够的。如果进行了，应报告更新方法。	Y	Y	Y			N			N
x	十	Results for model discrimination are reported in the abstract This should be reported separately for development and validation if a study includes both development and validation.	模型区分度的结果在摘要中报告。如果研究同时包括开发和验证，应分别报告开发和验证的结果。	Y	Y	Y			N			N
xi	十一	Results for model calibration are reported in the abstract This should be reported separately for development and validation if a study includes both development and validation.	模型校准的结果在摘要中报告。如果研究同时包括开发和验证，则应分别报告开发和验证的结果。	Y	Y	Y			N			N
xii	十二	Conclusions are reported in the abstract In publications addressing both model development and validation, there is no need for separate conclusions for both; one conclusion is sufficient.	结论在摘要中报告。在同时涉及模型开发和验证的出版物中，不需要为两者分别提供结论；一个结论就足够了。	Y	Y	Y			N			N
3a	3a	Explain the medical context (including whether diagnostic or prognostic) and rationale for developing or validating the multivariable prediction model, including references to existing models.	解释医学背景（包括是诊断还是预后）以及开发或验证多变量预测模型的理由，包括对现有模型的引用。			1			0			0						3	1	0.333333
i	一	The background and rationale are presented	呈现了背景和理由。	Y	Y	Y			N			N
ii	二	Reference to existing models is included (or stated that there are no existing models)	包括了对现有模型的引用（或声明没有现有模型）。	Y	Y	Y			N			N
3b	3b	Specify the objectives, including whether the study describes the development or validation of the model or both.	明确研究目标，包括研究是描述模型的开发、验证还是两者。			1			0			0						3	1	0.333333
i	一	It is stated whether the study describes development and/or validation and/or incremental (added) value	明确指出研究是否描述了开发和/或验证和/或增量（增加）价值。	Y	Y	Y			N			N
Methods	方法
4a	4a	Describe the study design or source of data (e.g., randomized trial, cohort, or registry data), separately for the development and validation data sets, if applicable.	描述研究设计或数据来源（例如，随机试验、队列研究或注册数据），分别针对开发和验证数据集，如果适用。			1			0			0						3	1	0.333333
i	一	The study design/source of data is described E.g. Prospectively designed, existing cohort, existing RCT, registry/medical records, case control, case series. This needs to be explicitly reported; reference to this information in another article alone is insufficient.	研究设计/数据来源已描述 例如：前瞻性设计、现有队列、现有随机对照试验（RCT）、注册/医疗记录、病例对照、病例系列。 这需要明确报告；仅在另一篇文章中引用此信息是不够的。	Y	Y	Y			N			N
4b	4b	Specify the key study dates, including start of accrual; end of accrual; and, if applicable, end of follow-up.	指定关键研究日期，包括开始累积；累积结束；如果适用，随访结束。			1			0			0						3	1	0.333333
i	一	The starting date of accrual is reported	报告了累积开始日期	Y	Y	Y			N			N
ii	二	The end date of accrual is reported	报告了累积结束日期	Y	Y	Y			N			N
iii	三	The length of follow-up and prediction horizon/time frame are reported, if applicable E.g. “Patients were followed from baseline for 10 years“ and “10-year prediction of…”; notably for prognostic studies with long term follow-up. If this is not applicable for an article (i.e. diagnostic study or no follow-up), then score Not applicable (NA).	如果适用，报告随访长度和预测范围/时间框架 例如：“患者从基线开始随访了10年”和“10年预测…”；特别是对于有长期随访的预后研究。 如果文章不适用（例如诊断研究或无随访），则评分为不适用（NA）	NA	NA	NA			N			N
5a	5a	Specify key elements of the study setting (e.g., primary care, secondary care, general population) including number and location of centres.	指定研究设置的关键要素（例如，初级保健、二级保健、一般人群），包括中心的数量和位置。			1			0			0						3	1	0.333333
i	一	The study setting is reported (e.g. primary care, secondary care, general population) E.g.: ‘surgery for endometrial cancer patients’ is considered to be enough information about the study setting.	报告了研究设置（例如，初级保健、二级保健、一般人群） 例如：‘子宫内膜癌患者的手术’被认为是关于研究设置的足够信息。	Y	Y	Y			N			N
ii	二	The number of centres involved is reported If the number is not reported explicitly, but can be concluded from the name of the centre/centres, or if clearly a single centre study, score Yes.	报告了参与的中心数量 如果中心数量没有明确报告，但从中心的名称可以推断出来，或者明显是单一中心研究，那么得分为是。	Y	Y	Y			N			N
iii	三	The geographical location (at least country) of centres involved is reported If no geographical location is specified, but the location can be concluded from the name of the centre(s), score Yes.	报告了参与中心的地理位置（至少是国家） 如果没有指定地理位置，但从中心的名称可以推断出来，那么得分为是。	Y	Y	Y			N			N
5b	5b	Describe eligibility criteria for participants.	描述参与者的资格标准。			1			0			0						3	1	0.333333
i	一	In-/exclusion criteria are stated These should explicitly be stated. Reasons for exclusion only described in a patient flow is not sufficient.	明确声明了纳入/排除标准 这些标准应该明确地被陈述。仅在患者流程中描述排除原因不足以满足要求。	Y	Y	Y			N			N
5c	5c	Give details of treatments received, if relevant. (i.e. notably for prognostic studies with long term follow-up)	提供所接受治疗的详细信息，如果相关的话。（例如，特别是对于有长期随访的预后研究）			Not applicable			0			0						2	0	0
i	一	Details of any treatments received are described This item is notably for prognostic modelling studies and is about treatment at baseline or during follow-up. The ‘if relevant’ judgment of treatment requires clinical knowledge and interpretation. If you are certain that treatment was not relevant, e.g. in some diagnostic model studies, score Not applicable.	描述了所接受的任何治疗的详细信息。这一项特别适用于预后建模研究，涉及基线或随访期间的治疗。治疗的‘如果相关’判断需要临床知识和解释。如果你确定治疗不相关，例如在某些诊断模型研究中，评分不适用。	NA	NA	NA			N			N
6a	6a	Clearly define the outcome that is predicted by the prediction model, including how and when assessed.	明确定义预测模型所预测的结果，包括如何以及何时评估。			#REF!			0			0						2	0	0
i	一	The outcome definition is clearly presented This should be reported separately for development and validation if a publication includes both.	结果定义清晰呈现。如果出版物同时包含开发和验证，则应分别报告。	Y	Y	Y			N			N
ii	二	It is described how outcome was assessed (including all elements of any composite, for example CVD [e.g. MI, HF, stroke]).	描述了如何评估结果（包括任何复合结果的所有元素，例如心血管疾病[例如心肌梗死、心力衰竭、中风]）。	Y	Y	Y			N			N
iii	三	It is described when the outcome was assessed (time point(s) since T0)	描述了何时评估结果（自T0以来的时间点）	Y	Y	#REF!			N			N
6b	6b	Report any actions to blind assessment of the outcome to be predicted.	报告任何行动以对预测结果进行盲目评估。			1			0			0						3	1	0.333333
i	一	Actions to blind assessment of outcome to be predicted are reported If it is clearly a non-issue (e.g. all-cause mortality or an outcome not requiring interpretation), score Yes. In all other instances, an explicit mention is expected.	报告了对预测结果进行盲目评估的行动。如果明显不是问题（例如，全因死亡率或不需要解释的结果），则打分为是。在所有其他情况下，期望有明确的提及。	Y	Y	Y			N			N
7a	7a	Clearly define all predictors used in developing or validating the multivariable prediction model, including how and when they were measured.	清楚地定义在开发或验证多变量预测模型中使用的所有预测因子，包括如何以及何时进行测量。			1			0			0						3	1	0.333333
i	一	All predictors are reported For development, “all predictors” refers to all predictors that potentially could have been included in the ‘final’ model (including those considered in any univariable analyses). For validation, “all predictors” means the predictors in the model being evaluated.	报告了所有预测因子。对于开发，'所有预测因子'指的是所有可能被包括在'最终'模型中的预测因子（包括那些在任何单变量分析中考虑的）。对于验证，'所有预测因子'指的是正在评估的模型中的预测因子。	Y	Y	Y			0			0
ii	二	Predictor definitions are clearly presented	预测因子的定义被清楚地呈现。	Y	Y	Y			N			N
iii	三	It is clearly described how the predictors were measured	清楚地描述了预测因子是如何被测量的。	Y	Y	Y			N			N
iv	四	It is clearly described when the predictors were measured	清楚地描述了预测因子是在何时被测量的。	Y	Y	Y			N			N
7b	7b	Report any actions to blind assessment of predictors for the outcome and other predictors.	报告任何行动以对结果和其他预测因子的预测因子进行盲目评估。			1			0			0						3	1	0.333333
i	一	It is clearly described whether predictor assessments were blinded for outcome For predictors for which it is clearly a non-issue (e.g. automatic blood pressure measurement, age, sex) and for instances where the predictors were clearly assessed before outcome assessment, score Yes. For all other predictors an explicit mention is expected.	明确描述预测因子评估是否对结果进行了盲目处理。对于明显不是问题的预测因子（例如自动血压测量、年龄、性别）以及预测因子明显在结果评估之前进行评估的情况，得分为是。对于所有其他预测因子，期望有明确的提及。	Y	Y	Y			N			N
ii	二	It is clearly described whether predictor assessments were blinded for the other predictors	明确描述预测因子评估是否对其他预测因子进行了盲目处理。	Y	Y	Y			N			N
8	八	Explain how the study size was arrived at.	解释研究规模是如何确定的。			1			0			0						3	1	0.333333
i	一	It is explained how the study size was arrived at Is there any mention of sample size, e.g. whether this was done on statistical grounds or practical/logistical grounds (e.g. an existing study cohort or data set of a RCT was used)?	解释了研究规模是如何确定的。是否提到了样本大小，例如是否基于统计学理由或实际/后勤理由（例如使用了现有的研究队列或随机对照试验的数据集）？	Y	Y	Y			N			N
9	九	Describe how missing data were handled (e.g., complete-case analysis, single imputation, multiple imputation) with details of any imputation method.	描述如何处理缺失数据（例如，完整案例分析、单次插补、多次插补）以及任何插补方法的详细信息。			0			0			0						3	0	0
i	一	The method for handling missing data (predictors and outcome) is mentioned E.g. Complete case (explicit mention that individuals with missing values have been excluded), single imputation, multiple imputation, mean/median imputation. If there is no missing data, there should be an explicit mention that there is no missing data for all predictors and outcome. If so, score Yes. If it is unclear whe…	处理缺失数据（预测变量和结果）的方法被提及。例如，完整案例分析（明确提到排除了具有缺失值的个体）、单次插补、多次插补、均值/中位数插补。如果没有缺失数据，应明确提及所有预测变量和结果均无缺失数据。如果是这样，打分Yes。如果不清楚是否有缺失数据（例如，从报告的方法或结果中），打分No。如果清楚存在缺失数据，但处理缺失数据的方法不明确，打分No。	Y	Y	Y			N			N
ii	二	If missing data were imputed, details of the software used are given When under 9i explicit mentioning of no missing data, complete case analysis or no imputation applied, score Not applicable.	如果缺失数据被插补，给出了使用的软件的详细信息。当在9i中明确提到没有缺失数据、完整案例分析或未应用插补时，打分不适用。	N	N	N			N			N
iii	三	If missing data were imputed, a description of which variables were included in the imputation procedure is given When under 9i explicit mentioning of no missing data, complete case analysis or no imputation applied, score Not applicable.	如果缺失数据被估算，会给出哪些变量被包含在估算程序中的描述。当在9i中明确提到没有缺失数据，完整案例分析或没有应用估算时，评分不适用。	N	N	N			N			N
iv	四	If multiple imputation was used, the number of imputations is reported When under 9i explicit mentioning of no missing data, complete case analysis or no imputation applied, score Not applicable.	如果使用了多重估算，会报告估算的次数。当在9i中明确提到没有缺失数据，完整案例分析或没有应用估算时，评分不适用。	N	N	N			N			N
10a	10a	Describe how predictors were handled in the analyses.	描述在分析中如何处理预测变量。			0			0			0						3	0	0
i	一	For continuous predictors it is described whether they were modelled as linear, nonlinear (type of transformation specified) or categorized A general statement is sufficient, no need to describe this for each predictor separately. If no continuous predictors were reported, score Not applicable.	对于连续预测变量，会描述它们是被建模为线性的、非线性的（指定了转换类型）还是被分类的。一个总体声明就足够了，无需单独描述每个预测变量。如果没有报告连续预测变量，评分不适用。	NA	Not applicable	NA		Not applicable	0		Not applicable	0
ii	二	For categorical or categorized predictors, the cut-points were reported If no categorical or categorized predictors were reported, score Not applicable.	对于分类或被分类的预测变量，会报告切点。如果没有报告分类或被分类的预测变量，评分不适用。	Y	Not applicable	Y		Not applicable	0		Not applicable	0
iii	三	For categorized predictors the method to choose the cut-points was clearly described If no categorized predictors, score Not applicable.	对于分类预测变量，选择截断点的方法被清晰描述。如果没有分类预测变量，评分不适用。	N	Not applicable	N		Not applicable	0		Not applicable	0
10b	10b	Specify type of model, all model-building procedures (including any predictor selection), and method for internal validation.	指定模型类型，所有建模程序（包括任何预测变量选择）以及内部验证的方法。			0			0			0						3	0	0
i	一	The type of statistical model is reported E.g. Logistic, Cox, other regression model (e.g. Weibull, ordinal), other statistical modelling (e.g. neural network)	报告了统计模型的类型。例如：逻辑回归、Cox回归、其他回归模型（例如Weibull、有序回归）、其他统计建模（例如神经网络）。	Y	Not applicable	Y		Not applicable	0		Not applicable	0
ii	二	The approach used for predictor selection before modelling is described ‘Before modelling’ means before any univariable or multivariable analysis of predictor-outcome associations. If no predictor selection before modelling is done, score Not applicable. If it is unclear whether predictor selection before modelling is done, score No. If it is clear there was predictor selection before modelling b…	描述了建模前进行预测变量选择的方法。‘建模前’指的是在任何单变量或多变量分析预测变量与结果关联之前。如果没有在建模前进行预测变量选择，评分不适用。如果不清楚是否在建模前进行了预测变量选择，评分否。如果清楚在建模前进行了预测变量选择但未描述方法，评分否。	N	Not applicable	N		Not applicable	0		Not applicable	0
iii	三	The approach used for predictor selection during modelling is described E.g. Univariable analysis, stepwise selection, bootstrap, Lasso. ‘During modelling’ includes both univariable or multivariable analysis of predictor-outcome associations. If no predictor selection during modelling is done (so-called full model approach), score Not applicable. If it is unclear whether predictor selection durin…	描述了建模过程中预测因子选择的方法 例如：单变量分析、逐步选择、自助法、Lasso。 ‘建模过程中’包括预测因子-结果关联的单变量或多变量分析。 如果没有在建模过程中进行预测因子选择（所谓的全模型方法），则评分为不适用。 如果不清楚建模过程中是否进行了预测因子选择，评分为否。 如果清楚地知道在建模过程中进行了预测因子选择，但未描述方法，则评分为否。	Y	Not applicable	Y		Not applicable	0		Not applicable	0
iv	四	Testing of interaction terms is described If it is explicitly mentioned that interaction terms were not addressed in the prediction model, score Yes. If interaction terms were included in the prediction model, but the testing is not described, score No.	描述了交互项的测试 如果明确提到交互项在预测模型中未被处理，评分为是。 如果交互项被包含在预测模型中，但未描述测试方法，评分为否。	NA	Not applicable	NA		Not applicable	0		Not applicable	0
v	五	Testing of the proportionality of hazards in survival models is described If no proportional hazard model is used, score Not applicable.	描述了生存模型中风险比例性的测试 如果没有使用比例风险模型，评分为不适用。	NA	Not applicable	NA		Not applicable	0		Not applicable	0
vi	六	Internal validation is reported E.g. Bootstrapping, cross validation, split sample. If the use of internal validation is clearly a non-issue (e.g. in case of very large data sets), score Yes. For all other situations an explicit mention is expected.	报告了内部验证。例如：自助法、交叉验证、分样本。如果内部验证的使用明显不是问题（例如，在非常大的数据集情况下），则打分是Yes。对于所有其他情况，期望有明确的提及。	Y	Not applicable	Y		Not applicable	0		Not applicable	0
10c	10c	For validation, describe how the predictions were calculated.	对于验证，请描述预测是如何计算的。			1			0			0						3	1	0.333333
i.	一。	It is described how predictions for individuals (in the validation set) were obtained from the model being validated E.g. Using the original reported model coefficients with or without the intercept, and/or using updated or refitted model coefficients, or using a nomogram, spreadsheet or web calculator.	描述了如何从被验证的模型中获得个体（在验证集中的）预测。例如：使用原始报告的模型系数，有或没有截距，和/或使用更新或重新拟合的模型系数，或使用诺模图、电子表格或网络计算器。	Not applicable	Y	Y	Not applicable		0	Not applicable		0
10d	10d	Specify all measures used to assess model performance and, if relevant, to compare multiple models. These should be described in methods section of the paper (item 16 addresses the reporting of the results for model performance).	指定了所有用于评估模型性能的措施，并且如果相关，用于比较多个模型。这些应该在论文的方法部分进行描述（第16项涉及模型性能结果的报告）。			1			0			0						3	1	0.333333
i	一	Measures for model discrimination are described E.g. C-index / area under the ROC curve.	描述了模型区分度的措施。例如：C指数/ROC曲线下的面积。	Y	Y	Y			N			N
ii	二	Measures for model calibration are described E.g. calibration plot, calibration slope or intercept, calibration table, Hosmer Lemeshow test, O/E ratio.	模型校准的措施被描述 例如，校准图，校准斜率或截距，校准表，Hosmer Lemeshow检验，O/E比率。	Y	Y	Y			N			N
iii	三	Other performance measures are described E.g. R2, Brier score, predictive values, sensitivity, specificity, AUC difference, decision curve analysis, net reclassification improvement, integrated discrimination improvement, AIC.	其他性能指标被描述 例如，R2，Brier得分，预测值，灵敏度，特异性，AUC差异，决策曲线分析，净重新分类改进，综合判别改进，AIC。	Y	Y	Y			N			N
10e	10e	Describe any model updating (e.g., recalibration) arising from the validation, if done.	描述了由于验证而产生的任何模型更新（例如，重新校准），如果进行了的话。			Not applicable			0			0						2	0	0
i	一	A description of model-updating is given E.g. Intercept recalibration, regression coefficient recalibration, refitting the whole model, adding a new predictor If updating was done, it should be clear which updating method was applied to score Yes. If it is not explicitly mentioned that updating was applied in the study, score this item as ‘Not applicable’.	给出了模型更新的描述 例如，截距重新校准，回归系数重新校准，重新拟合整个模型，添加新的预测因子 如果进行了更新，应该明确应用了哪种更新方法以得分Yes。 如果研究中没有明确提到应用了更新，则将此项目评为‘不适用’。	Not applicable	NA	NA	Not applicable		0	Not applicable		0
11	十一	Provide details on how risk groups were created, if done. If risk groups were not created, score this item as Yes.	提供关于如何创建风险组的详细信息，如果进行了的话。 如果未创建风险组，则将此项目评为Yes。			Not applicable			0			0						2	0	0
i	一	If risk groups were created, risk group boundaries (risk thresholds) are specified Score this item separately for development and validation if a study includes both development and validation. If risk groups were not created, score this item as not applicable.	如果创建了风险组，风险组边界（风险阈值）将被指定。如果研究同时包括开发和验证，则分别对开发和验证进行评分。如果没有创建风险组，则将此项目评为不适用。	NA	NA	NA			N			N
12	十二	For validation, identify any differences from the development data in setting, eligibility criteria, outcome and predictors.	在验证过程中，识别与开发数据在设置、资格标准、结果和预测因素方面的任何差异。			0			0			0						3	0	0
i	一	Differences or similarities in definitions with the development study are described Mentioning of any differences in all four (setting, eligibility criteria, predictors and outcome) is required to score Yes. If it is explicitly mentioned that there were no differences in setting, eligibility criteria, predictors and outcomes, score Yes.	描述与开发研究在定义上的差异或相似之处。要求提及所有四个方面（设置、资格标准、预测因素和结果）的任何差异才能评分“是”。如果明确提到在设置、资格标准、预测因素和结果方面没有差异，则评分“是”。	Not applicable	N	N	Not applicable		0	Not applicable		0
Results	结果
13a	13a	Describe the flow of participants through the study, including the number of participants with and without the outcome and, if applicable, a summary of the follow-up time. A diagram may be helpful.	描述参与者通过研究的流程，包括有和没有结果的参与者数量，如果适用，还包括随访时间的总结。图表可能有所帮助。			1			0			0						3	1	0.333333
i	一	The flow of participants is reported	报告了参与者的流程	Y	Y	Y			N			N
ii	二	The number of participants with and without the outcome are reported If outcomes are continuous, score Not applicable.	报告了有和没有结果的参与者数量。如果结果是连续的，则评分不适用。	Y	Y	Y			N			N
iii	三	A summary of follow-up time is presented This notably applies to prognosis studies and diagnostic studies with follow-up as diagnostic outcome. If this is not applicable for an article (i.e. diagnostic study or no follow-up), then score Not applicable.	呈现了随访时间的总结。这特别适用于预后研究和以随访作为诊断结果的诊断研究。如果文章不适用（例如，诊断研究或没有随访），则评分不适用。	NA	NA	NA			N			N
13b	13b	Describe the characteristics of the participants (basic demographics, clinical features, available predictors), including the number of participants with missing data for predictors and outcome.	描述了参与者的特征（基本人口统计学、临床特征、可用预测因子），包括预测因子和结果缺失数据的参与者数量。			0			0			0						3	0	0
i	i	Basic demographics are reported	报告了基本人口统计学。	Y	Y	Y			N			N
ii	ii	Summary information is provided for all predictors included in the final developed/validated model	为最终开发/验证模型中包含的所有预测因子提供了总结信息。	Y	Y	Y			N			N
iii	iii	The number of participants with missing data for predictors is reported	报告了预测因子缺失数据的参与者数量。	N	N	N			N			N
iv	iv	The number of participants with missing data for the outcome is reported	报告了结果缺失数据的参与者数量。	N	N	N			N			N
13c	13c	For validation, show a comparison with the development data of the distribution of important variables (demographics, predictors and outcome).	在验证过程中，展示与开发数据的重要变量（人口统计学特征、预测变量和结果）分布的比较。			0			0			0						3	0	0
i	i	Demographic characteristics (at least age and gender) of the validation study participants are reported along with those of the original development study	报告验证研究参与者的至少包括年龄和性别的所有人口统计学特征，以及与原始开发研究的对比。	Not applicable	N	N	Not applicable		0	Not applicable		0
ii	ii	Distributions of predictors in the model of the validation study participants are reported along with those of the original development study	报告验证研究参与者的模型中预测变量的分布，以及与原始开发研究的对比。	Not applicable	N	N	Not applicable		0	Not applicable		0
iii	iii	Outcomes of the validation study participants are reported along with those of the original development study	报告验证研究参与者的结局，以及与原始开发研究的对比。	Not applicable	Y	Y	Not applicable		0	Not applicable		0
14a	14a	Specify the number of participants and outcome events in each analysis.	指定每项分析的参与者数量和结局事件。			1			0			0						3	1	0.333333
i	i	The number of participants in each analysis (e.g. in the analysis of each model if more than one model is developed) is specified	在每项分析中指定参与者的数量（例如，如果开发了多个模型，则在每个模型的分析中指定）。	Y	Not applicable	Y		Not applicable	0		Not applicable	0
ii	ii	The number of outcome events in each analysis is specified (e.g. in the analysis of each model if more than one model is developed) If outcomes are continuous, score Not applicable.	在每项分析中指定结局事件的数量（例如，如果开发了多个模型，则在每个模型的分析中指定）。如果结局是连续的，则评分不适用。	Y	Not applicable	Y		Not applicable	0		Not applicable	0
14b	14b	If done, report the unadjusted association between each candidate predictor and outcome.	如果已完成，请报告每个候选预测因子与结果之间的未调整关联。			1			0			0						3	1	0.333333
i	i	The unadjusted associations between each predictor and outcome are reported If any univariable analysis is mentioned in the methods but not in the results, score No. If nothing on univariable analysis (in methods or results) is reported, score this item as Not applicable.	报告了每个预测因子与结果之间的未调整关联。如果在方法中提到了任何单变量分析但在结果中没有提及，得分为否。如果在方法或结果中均未报告单变量分析的相关信息，将此项目评为不适用。	Y	Not applicable	Y		Not applicable	0		Not applicable	0
15a	15a	Present the full prediction model to allow predictions for individuals (i.e., all regression coefficients, and model intercept or baseline survival at a given time point).	呈现完整的预测模型，以便为个体进行预测（即，所有回归系数，以及在给定时间点的模型截距或基线生存率）。			0			0			0						3	0	0
i	i	The regression coefficient (or a derivative such as hazard ratio, odds ratio, risk ratio) for each predictor in the model is reported	报告模型中每个预测因子的回归系数（或衍生指标，如风险比、比值比、风险比）。	Y	Not applicable	Y		Not applicable	0		Not applicable	0
ii	ii	The intercept or the cumulative baseline hazard (or baseline survival) for at least one time point is reported	至少报告了一个时间点的截距或累积基线风险（或基线生存率）。	N	Not applicable	N		Not applicable	0		Not applicable	0
15b	15b	Explain how to use the prediction model.	解释如何使用预测模型。			1			0			0						3	1	0.333333
i	i	An explanation (e.g. a simplified scoring rule, chart, nomogram of the model, reference to online calculator, or worked example) is provided to explain how to use the model for individualised predictions.	提供了对模型进行个体化预测的解释（例如简化评分规则、图表、模型的诺莫图、在线计算器的引用或示例）。	Y	Not applicable	Y		Not applicable	0		Not applicable	0
16	16	Report performance measures (with confidence intervals) for the prediction model. These should be described in results section of the paper (item 10 addresses the reporting of the methods for model performance).	报告了预测模型的性能指标（带置信区间）。这些应在论文的结果部分进行描述（第10项涉及模型性能方法的报告）。			1			0			0						3	1	0.333333
i	i	A discrimination measure is presented E.g. C-index / area under the ROC curve.	呈现了区分度量值。例如：C指数/ROC曲线下的面积。	Y	Y	Y			N			N
ii	ii	The confidence interval (or standard error) of the discrimination measure is presented	呈现了区分度量值的置信区间（或标准误差）。	Y	Y	Y			N			N
iii	iii	Measures for model calibration are described E.g. calibration plot, calibration slope or intercept, calibration table, Hosmer Lemeshow test, O/E ratio.	描述了模型校准的指标。例如：校准图、校准斜率或截距、校准表、Hosmer Lemeshow检验、观察/期望比。	Y	Y	Y			N			N
iv	iv	Other model performance measures are presented E.g. R2, Brier score, predictive values, sensitivity, specificity, AUC difference, decision curve analysis, net reclassification improvement, integrated discrimination improvement, AIC.	呈现了其他模型性能指标。例如：R2、Brier分数、预测值、灵敏度、特异性、AUC差异、决策曲线分析、净重新分类改进、综合判别改进、AIC。	Y	Y	Y			N			N
17	17	If done, report the results from any model updating (i.e., model specification, model performance, recalibration). If updating was not done, score this TRIPOD item as ‘Not applicable’.	如果进行了模型更新，请报告任何模型更新的结果（即模型规格、模型性能、重新校准）。如果没有进行更新，请将此TRIPOD项目评为‘不适用’。			Not applicable			0			0						2	0	0
0	0	Model updating was done If "No", then answer 17i-17v with "Not applicable"	已进行模型更新。如果答案为‘否’，则用‘不适用’回答17i-17v。	Not applicable	N	N	Not applicable		0	Not applicable		0
i	i	The updated regression coefficients for each predictor in the model are reported If model updating was described as ‘not needed’, score Yes.	报告了模型中每个预测因子的更新回归系数。如果模型更新被描述为‘不需要’，则评分为是。	Not applicable	N	N	Not applicable		0	Not applicable		0
ii	ii	The updated intercept or cumulative baseline hazard or baseline survival (for at least one time point) is reported If model updating was described as ‘not needed’, score Yes.	报告了更新后的截距或累积基线风险或基线生存率（至少一个时间点）。如果模型更新被描述为‘不需要’，则评分为是。	Not applicable	N	N	Not applicable		0	Not applicable		0
iii	iii	The discrimination of the updated model is reported	报告了更新模型的判别能力。	Not applicable	N	N	Not applicable		0	Not applicable		0
iv	iv	The confidence interval (or standard error) of the discrimination measure of the updated model is reported	更新模型的区分度测量（或标准误差）的置信区间被报告	Not applicable	N	N	Not applicable		0	Not applicable		0
v	v	The calibration of the updated model is reported	更新模型的校准被报告	Not applicable	N	N	Not applicable		0	Not applicable		0
Discussion	讨论
18	18	Discuss any limitations of the study (such as nonrepresentative sample, few events per predictor, missing data).	讨论研究的任何局限性（例如非代表性样本、每个预测变量的事件少、缺失数据）。			1			0			0						3	1	0.333333
i	i	Limitations of the study are discussed Stating any limitation is sufficient.	讨论了研究的局限性。陈述任何局限性都是足够的。	Y	Y	Y			N			N
19a	19a	For validation, discuss the results with reference to performance in the development data, and any other validation data.	对于验证，讨论结果时要参考开发数据中的表现，以及任何其他验证数据。			1			0			0						3	1	0.333333
i	i	Comparison of results to reported performance in development studies and/or other validation studies is given	给出了结果与开发研究和/或其他验证研究中报告的表现的比较	Not applicable	Y	Y	Not applicable		0	Not applicable		0
19b	19b	Give an overall interpretation of the results considering objectives, limitations, results from similar studies and other relevant evidence.	给出一个总体结果解释，考虑到目标、局限性、类似研究的结果和其他相关证据。			1			0			0						3	1	0.333333
i	i	An overall interpretation of the results is given	给出了结果的总体解释	Y	Y	Y			N			N
20	20	Discuss the potential clinical use of the model and implications for future research.	讨论模型的潜在临床使用和对未来研究的影响。			1			0			0						3	1	0.333333
i	i	The potential clinical use is discussed E.g. an explicit description of the context in which the prediction model is to be used (e.g. to identify high risk groups to help direct treatment, or to triage patients for referral to subsequent care).	讨论了潜在的临床使用情况。例如，明确描述预测模型使用的情境（例如，用于识别高风险群体以帮助指导治疗，或用于对患者进行分诊以便后续护理）。	Y	Y	Y			N			N
ii	ii	Implications for future research are discussed E.g. a description of what the next stage of investigation of the prediction model should be, such as ”We suggest further external validation”.	讨论了对未来研究的影响。例如，描述预测模型下一步调查应是什么，如“我们建议进一步的外部验证”。	Y	Y	Y			N			N
Other information	其他信息
21	21	Provide information about the availability of supplementary resources, such as study protocol, web calculator, and data sets.	提供有关补充资源（如研究方案、网络计算器和数据集）的可用性信息。
i	i	Information about supplementary resources is provided	提供了关于补充资源的信息。	N	N	N			N			N						5	0	0
22	22	Give the source of funding and the role of the funders for the present study.	给出本研究的资金来源以及资助者的作用。			1			0			0						3	1	0.333333
i	i	The source of funding is reported or there is explicit mention that there was no external funding involved	报告了资金来源，或者明确提到没有外部资金参与。	Y	Y	Y			N			N
ii	ii	The role of funders is reported or there is explicit mention that there was no external funding	报告了资助者的作用，或者明确提到没有外部资金。	Y	Y	Y			N			N
		Number of applicable TRIPOD items				31			65			65
		Number of TRIPOD items adhered				23			0			0
		OVERALL adherence to TRIPOD				0.741935			0			0

## Sheet: Lists
Diagnostic or Prognostic
Diagnostic
Prognostic
Type of prediction model study
Development only
External validation only
Incremental value only
Development and external validation
Development and incremental value
External validation and incremental value
Same model/score or different models/scores?
Same
Different
Not applicable
Yes or no
yes
no
YN
Y
N
YNNA
Y
N
NA
YNR
Y
N
R
